# Supplementary material for: Defining the real-world reproducibility of visual grading of left ventricular function and visual estimation of left ventricular ejection fraction: impact of image quality, experience and accreditation
Source: Int J Cardiovasc Imaging. 2015 Jul 4;31(7):1303–14. doi: 10.1007/s10554-015-0659-1 (PMC4572050; doi:10.1007/s10554-015-0659-1)
Supplement: Supplementary file 23 — Supplementary material 23 (XLS 138 kb) [file 10554_2015_659_MOESM23_ESM.xls]

## Sheet: Notes
Column A - Operator Codes
Experience and accreditation status have been removed to ensure anonymity of operators.
Column B - Lower EF Estimate (where a range was given)
If a point estimate rather than range was given, this is the same as Column C.
Column C - Upper EF Estimate (where a range was given)
If a point estimate rather than range was given, this is the same as Column B.
Column D - Cases
From 1 to 20, corresponds to Online Resources 1 to 20.
Column E - Showing
1 for the first time an operator viewed case, 2 for the second (blinded) re-presentation
Column F - Quality
Quality assessment made by operators when they estimated EF and visually graded LV function.
0 is worst imaginable, 100 is best imaginable.
Column G - Visual Grading
1 = Hyperdynamic
2 = Normal
3 = Mildly Impaired
4 = Moderately Impaired
5 = Severely Impaired
NA - not answered, ineligible or mixed answers.
Contact details if there are any further queries regarding this data:
Graham Cole
Imperial College London
g.cole@imperial.ac.uk

## Sheet: Data
Operator	EF Lower Estimate	EF Upper Estimate	Case	Showing	Quality	Visual Grading
Op1	55	55	3	1	60	3
Op1	35	35	4	1	63	NA
Op1	30	30	7	1	10	5
Op1	50	50	8	1	73	3
Op1	NA	NA	16	1	0	NA
Op1	60	60	5	1	82	2
Op1	NA	NA	9	1	0	NA
Op1	NA	NA	17	1	0	NA
Op1	55	60	3	2	43	2
Op1	NA	NA	16	2	0	NA
Op1	45	45	1	1	41	3
Op1	NA	NA	2	1	4	1
Op1	NA	NA	13	1	11	NA
Op1	60	60	18	1	36	2
Op1	75	75	14	1	46	1
Op1	45	50	15	1	49	3
Op1	NA	NA	2	2	14	1
Op1	35	35	7	2	20	NA
Op1	NA	NA	13	2	49	NA
Op1	60	60	15	2	65	2
Op1	35	40	20	1	66	4
Op1	30	30	19	1	34	5
Op1	45	50	4	2	59	3
Op1	45	45	10	1	8	3
Op1	50	50	8	2	71	3
Op1	NA	NA	12	1	0	3
Op1	NA	NA	9	2	0	NA
Op1	75	75	6	1	60	1
Op1	55	55	11	1	18	2
Op1	40	45	1	2	51	NA
Op1	NA	NA	10	2	13	3
Op1	40	45	20	2	46	NA
Op1	NA	NA	12	2	0	NA
Op1	75	75	6	2	59	1
Op1	NA	NA	17	2	0	NA
Op1	55	55	18	2	48	2
Op1	50	55	11	2	11	NA
Op1	60	60	5	2	61	2
Op1	30	35	19	2	37	NA
Op1	50	50	14	2	47	1
Op2	55	60	3	1	50	2
Op2	50	55	4	1	50	3
Op2	10	15	7	1	30	5
Op2	40	45	8	1	60	3
Op2	35	40	16	1	30	3
Op2	40	45	5	1	40	4
Op2	40	45	9	1	40	NA
Op2	NA	NA	17	1	5	NA
Op2	45	50	3	2	50	3
Op2	45	50	16	2	30	3
Op2	55	60	1	1	50	2
Op2	55	60	2	1	40	2
Op2	40	45	13	1	40	NA
Op2	45	50	18	1	NA	3
Op2	NA	NA	14	1	40	1
Op2	60	65	15	1	60	2
Op2	55	60	2	2	40	2
Op2	10	15	7	2	30	5
Op2	NA	NA	13	2	5	NA
Op2	55	60	15	2	60	2
Op2	35	40	20	1	40	NA
Op2	15	20	19	1	30	5
Op2	35	40	4	2	40	4
Op2	40	45	10	1	40	NA
Op2	60	65	8	2	60	2
Op2	35	40	12	1	25	4
Op2	45	50	9	2	20	3
Op2	60	65	6	1	50	2
Op2	55	60	11	1	40	2
Op2	30	35	1	2	40	NA
Op2	35	40	10	2	40	4
Op2	35	40	20	2	50	NA
Op2	35	40	12	2	25	4
Op2	60	65	6	2	50	2
Op2	NA	NA	17	2	10	NA
Op2	55	60	18	2	30	2
Op2	55	60	11	2	40	2
Op2	55	60	5	2	40	2
Op2	15	20	19	2	30	5
Op2	NA	NA	14	2	40	1
Op3	50	50	3	1	55	3
Op3	46	46	4	1	55	3
Op3	33	33	7	1	8	5
Op3	60	60	8	1	88	2
Op3	43	43	16	1	4	4
Op3	55	55	5	1	19	2
Op3	40	40	9	1	13	4
Op3	50	50	17	1	4	3
Op3	50	50	3	2	19	3
Op3	50	50	16	2	4	3
Op3	40	40	1	1	47	4
Op3	37	37	2	1	12	4
Op3	56	56	13	1	22	2
Op3	55	55	18	1	36	2
Op3	75	75	14	1	53	1
Op3	65	65	15	1	73	2
Op3	40	40	2	2	11	4
Op3	33	33	7	2	22	5
Op3	60	60	13	2	16	2
Op3	65	65	15	2	54	2
Op3	40	40	20	1	84	4
Op3	20	20	19	1	47	5
Op3	45	50	4	2	59	3
Op3	37	37	10	1	25	4
Op3	55	55	8	2	80	2
Op3	40	45	12	1	4	4
Op3	41	46	9	2	4	NA
Op3	65	65	6	1	42	2
Op3	60	60	11	1	13	2
Op3	53	53	1	2	34	3
Op3	37	37	10	2	12	4
Op3	48	48	20	2	31	3
Op3	40	40	12	2	4	4
Op3	70	75	6	2	43	NA
Op3	55	60	17	2	2	2
Op3	50	50	18	2	10	3
Op3	55	55	11	2	12	2
Op3	60	60	5	2	35	2
Op3	20	20	19	2	24	5
Op3	75	75	14	2	31	1
Op4	55	60	3	1	70	2
Op4	45	45	4	1	61	3
Op4	25	30	7	1	7	5
Op4	55	60	8	1	80	2
Op4	40	40	16	1	11	4
Op4	55	60	5	1	67	2
Op4	50	50	9	1	12	3
Op4	50	50	17	1	4	3
Op4	50	50	3	2	59	3
Op4	45	50	16	2	7	3
Op4	50	50	1	1	53	2
Op4	65	65	2	1	27	1
Op4	60	60	13	1	17	2
Op4	60	60	18	1	60	2
Op4	NA	NA	14	1	NA	3
Op4	60	60	15	1	67	2
Op4	65	65	2	2	35	1
Op4	25	30	7	2	36	5
Op4	65	65	13	2	7	1
Op4	55	60	15	2	63	2
Op4	40	45	20	1	69	4
Op4	30	35	19	1	55	5
Op4	45	45	4	2	53	3
Op4	50	50	10	1	47	3
Op4	60	65	8	2	73	2
Op4	40	45	12	1	6	4
Op4	50	50	9	2	13	2
Op4	70	70	6	1	60	1
Op4	55	55	11	1	46	2
Op4	45	50	1	2	55	3
Op4	55	55	10	2	52	2
Op4	40	45	20	2	61	4
Op4	45	50	12	2	6	3
Op4	70	70	6	2	66	1
Op4	45	50	17	2	4	3
Op4	60	65	18	2	49	2
Op4	60	65	11	2	35	2
Op4	55	55	5	2	58	2
Op4	30	35	19	2	54	5
Op4	70	70	14	2	31	1
Op5	55	60	3	1	NA	3
Op5	50	50	4	1	NA	2
Op5	60	60	7	1	82	2
Op5	50	50	8	1	11	2
Op5	55	55	16	1	89	2
Op5	60	60	5	1	39	2
Op5	60	60	9	1	82	2
Op5	NA	NA	17	1	4	NA
Op5	60	60	3	2	89	2
Op5	45	50	16	2	4	2
Op5	45	50	1	1	78	2
Op5	55	55	2	1	30	1
Op5	55	55	13	1	41	2
Op5	55	55	18	1	71	2
Op5	55	55	14	1	65	1
Op5	60	60	15	1	90	2
Op5	55	55	2	2	5	2
Op5	NA	NA	7	2	5	NA
Op5	50	50	13	2	29	2
Op5	60	60	15	2	89	2
Op5	45	45	20	1	59	3
Op5	35	40	19	1	48	4
Op5	45	50	4	2	59	3
Op5	45	50	10	1	59	3
Op5	60	60	8	2	96	2
Op5	50	50	12	1	5	2
Op5	55	55	9	2	47	2
Op5	50	50	6	1	61	2
Op5	60	60	11	1	31	2
Op5	55	55	1	2	43	2
Op5	45	45	10	2	43	3
Op5	35	40	20	2	83	3
Op5	45	45	12	2	6	2
Op5	50	50	6	2	53	2
Op5	NA	NA	17	2	5	NA
Op5	60	60	18	2	92	2
Op5	60	60	11	2	45	2
Op5	60	60	5	2	89	2
Op5	30	30	19	2	48	NA
Op5	NA	NA	14	2	87	1
Op6	70	70	3	1	80	2
Op6	50	50	4	1	80	3
Op6	30	30	7	1	37	NA
Op6	65	65	8	1	82	2
Op6	50	50	16	1	39	3
Op6	70	70	5	1	83	2
Op6	65	65	9	1	49	2
Op6	50	50	17	1	27	3
Op6	65	65	3	2	81	2
Op6	50	50	16	2	41	3
Op6	45	45	1	1	48	4
Op6	80	80	2	1	42	1
Op6	NA	NA	13	1	NA	NA
Op6	50	50	18	1	42	3
Op6	80	80	14	1	72	1
Op6	50	50	15	1	86	3
Op6	80	80	2	2	41	1
Op6	20	20	7	2	46	5
Op6	50	50	13	2	40	3
Op6	50	50	15	2	87	3
Op6	35	35	20	1	63	NA
Op6	20	20	19	1	59	5
Op6	50	50	4	2	66	3
Op6	50	50	10	1	57	3
Op6	70	70	8	2	82	2
Op6	35	35	12	1	19	NA
Op6	45	45	9	2	27	NA
Op6	70	70	6	1	42	2
Op6	70	70	11	1	29	2
Op6	40	40	1	2	33	4
Op6	50	50	10	2	36	3
Op6	45	45	20	2	42	NA
Op6	35	35	12	2	22	NA
Op6	70	70	6	2	24	2
Op6	40	40	17	2	17	NA
Op6	70	70	18	2	39	2
Op6	70	70	11	2	24	2
Op6	70	70	5	2	63	2
Op6	30	30	19	2	30	5
Op6	80	80	14	2	71	1
Op7	55	60	3	1	86	2
Op7	45	50	4	1	78	NA
Op7	40	40	7	1	10	4
Op7	50	55	8	1	96	3
Op7	40	45	16	1	27	4
Op7	60	60	5	1	73	2
Op7	50	50	9	1	60	3
Op7	55	55	17	1	12	2
Op7	55	60	3	2	84	2
Op7	40	45	16	2	39	4
Op7	50	50	1	1	80	3
Op7	55	55	2	1	59	2
Op7	50	50	13	1	59	3
Op7	60	60	18	1	72	2
Op7	70	80	14	1	98	1
Op7	55	55	15	1	76	2
Op7	55	55	2	2	60	2
Op7	35	35	7	2	36	5
Op7	NA	NA	13	2	52	2
Op7	60	60	15	2	83	2
Op7	40	40	20	1	77	4
Op7	30	30	19	1	77	5
Op7	40	45	4	2	75	4
Op7	55	60	10	1	63	2
Op7	55	60	8	2	83	2
Op7	50	50	12	1	16	3
Op7	50	50	9	2	34	3
Op7	70	80	6	1	54	2
Op7	55	60	11	1	42	2
Op7	45	50	1	2	94	3
Op7	55	55	10	2	72	2
Op7	40	40	20	2	75	4
Op7	50	50	12	2	24	3
Op7	70	80	6	2	55	2
Op7	55	55	17	2	11	2
Op7	55	60	18	2	55	2
Op7	55	55	11	2	37	2
Op7	55	60	5	2	76	2
Op7	30	30	19	2	73	5
Op7	70	80	14	2	92	1
Op8	60	60	3	1	89	2
Op8	55	55	4	1	87	3
Op8	40	40	7	1	14	5
Op8	60	60	8	1	90	2
Op8	50	50	16	1	13	4
Op8	70	70	5	1	88	2
Op8	50	50	9	1	37	3
Op8	65	65	17	1	7	2
Op8	50	50	3	2	84	3
Op8	45	45	16	2	36	3
Op8	50	50	1	1	77	3
Op8	70	70	2	1	55	1
Op8	45	45	13	1	39	4
Op8	50	50	18	1	73	3
Op8	70	70	14	1	82	1
Op8	70	70	15	1	83	2
Op8	50	50	2	2	39	3
Op8	38	38	7	2	34	5
Op8	60	60	13	2	18	2
Op8	70	70	15	2	87	2
Op8	38	38	20	1	89	5
Op8	35	35	19	1	90	5
Op8	55	55	4	2	64	3
Op8	50	50	10	1	72	4
Op8	60	60	8	2	75	2
Op8	38	38	12	1	6	5
Op8	45	45	9	2	40	4
Op8	60	60	6	1	29	2
Op8	50	50	11	1	55	4
Op8	45	45	1	2	78	4
Op8	45	45	10	2	39	4
Op8	38	38	20	2	66	5
Op8	45	45	12	2	5	4
Op8	60	60	6	2	55	2
Op8	60	60	17	2	5	2
Op8	60	60	18	2	57	2
Op8	50	50	11	2	57	2
Op8	50	50	5	2	75	3
Op8	38	38	19	2	54	5
Op8	70	70	14	2	57	1
Op9	NA	NA	3	1	NA	NA
Op9	NA	NA	4	1	NA	NA
Op9	NA	NA	7	1	NA	NA
Op9	55	55	8	1	70	NA
Op9	NA	NA	16	1	22	NA
Op9	45	45	5	1	58	NA
Op9	50	50	9	1	24	1
Op9	50	50	17	1	19	NA
Op9	NA	NA	3	2	55	NA
Op9	NA	NA	16	2	NA	NA
Op9	30	30	1	1	78	NA
Op9	25	25	2	1	47	5
Op9	20	20	13	1	25	5
Op9	NA	NA	18	1	NA	NA
Op9	50	50	14	1	90	1
Op9	65	65	15	1	94	2
Op9	25	25	2	2	36	5
Op9	NA	NA	7	2	NA	NA
Op9	40	40	13	2	31	NA
Op9	65	65	15	2	96	2
Op9	25	25	20	1	82	NA
Op9	25	25	19	1	67	5
Op9	30	30	4	2	72	NA
Op9	40	40	10	1	70	NA
Op9	55	55	8	2	54	2
Op9	55	55	12	1	17	2
Op9	45	45	9	2	27	3
Op9	55	55	6	1	28	2
Op9	48	48	11	1	28	3
Op9	NA	NA	1	2	40	3
Op9	40	40	10	2	59	4
Op9	28	28	20	2	45	5
Op9	45	45	12	2	11	3
Op9	NA	NA	6	2	NA	NA
Op9	NA	NA	17	2	5	NA
Op9	NA	NA	18	2	NA	NA
Op9	60	60	11	2	60	1
Op9	60	60	5	2	76	2
Op9	NA	NA	19	2	NA	NA
Op9	60	60	14	2	NA	1
Op10	50	60	3	1	72	2
Op10	45	55	4	1	60	3
Op10	25	35	7	1	19	5
Op10	50	60	8	1	80	2
Op10	40	50	16	1	10	4
Op10	50	60	5	1	70	2
Op10	50	60	9	1	41	2
Op10	40	50	17	1	19	4
Op10	50	60	3	2	70	2
Op10	40	50	16	2	30	3
Op10	50	60	1	1	69	2
Op10	50	60	2	1	50	2
Op10	40	50	13	1	42	3
Op10	50	60	18	1	50	2
Op10	50	60	14	1	59	2
Op10	50	60	15	1	72	2
Op10	50	60	2	2	40	2
Op10	20	30	7	2	9	5
Op10	40	50	13	2	22	3
Op10	50	60	15	2	81	2
Op10	40	50	20	1	70	3
Op10	20	30	19	1	59	5
Op10	40	50	4	2	61	3
Op10	40	50	10	1	50	3
Op10	50	60	8	2	72	2
Op10	20	30	12	1	22	5
Op10	50	60	9	2	41	2
Op10	50	60	6	1	61	2
Op10	50	60	11	1	41	2
Op10	50	60	1	2	70	2
Op10	40	50	10	2	50	3
Op10	50	60	20	2	59	3
Op10	30	40	12	2	22	4
Op10	50	60	6	2	50	2
Op10	40	50	17	2	19	3
Op10	50	60	18	2	72	2
Op10	50	60	11	2	38	2
Op10	50	60	5	2	81	2
Op10	20	30	19	2	69	5
Op10	50	60	14	2	58	2
Op11	45	45	3	1	85	2
Op11	45	50	4	1	82	3
Op11	15	20	7	1	18	5
Op11	40	40	8	1	22	2
Op11	45	45	16	1	93	3
Op11	55	60	5	1	43	2
Op11	55	55	9	1	74	2
Op11	55	55	17	1	2	2
Op11	60	60	3	2	85	2
Op11	50	55	16	2	45	2
Op11	45	50	1	1	84	3
Op11	65	70	2	1	45	2
Op11	40	40	13	1	25	3
Op11	60	60	18	1	66	2
Op11	75	75	14	1	73	2
Op11	60	60	15	1	91	2
Op11	60	60	2	2	58	2
Op11	15	20	7	2	23	5
Op11	40	40	13	2	32	3
Op11	60	60	15	2	88	2
Op11	30	35	20	1	91	4
Op11	15	20	19	1	74	5
Op11	40	50	4	2	85	3
Op11	55	55	10	1	66	2
Op11	55	55	8	2	90	2
Op11	35	40	12	1	20	4
Op11	40	45	9	2	32	3
Op11	60	60	6	1	72	2
Op11	35	40	11	1	40	2
Op11	45	50	1	2	88	3
Op11	55	55	10	2	89	2
Op11	35	40	20	2	86	4
Op11	40	50	12	2	34	3
Op11	60	60	6	2	9	2
Op11	55	60	17	2	8	2
Op11	60	60	18	2	78	2
Op11	55	55	11	2	63	2
Op11	50	55	5	2	86	2
Op11	15	20	19	2	78	5
Op11	75	75	14	2	85	2
Op12	60	60	3	1	57	2
Op12	50	50	4	1	50	3
Op12	20	20	7	1	23	5
Op12	55	55	8	1	81	2
Op12	40	40	16	1	13	4
Op12	55	55	5	1	77	2
Op12	50	50	9	1	5	3
Op12	40	40	17	1	5	4
Op12	60	60	3	2	69	2
Op12	35	35	16	2	13	4
Op12	30	30	1	1	72	5
Op12	65	65	2	1	26	1
Op12	45	45	13	1	5	3
Op12	60	60	18	1	64	2
Op12	70	70	14	1	64	1
Op12	60	60	15	1	76	2
Op12	60	60	2	2	19	2
Op12	20	20	7	2	14	5
Op12	55	55	13	2	7	2
Op12	60	60	15	2	80	2
Op12	35	35	20	1	72	4
Op12	30	30	19	1	53	5
Op12	50	50	4	2	61	3
Op12	55	55	10	1	40	2
Op12	55	55	8	2	69	2
Op12	40	40	12	1	8	4
Op12	55	55	9	2	19	2
Op12	60	60	6	1	14	2
Op12	65	65	11	1	6	2
Op12	40	40	1	2	58	4
Op12	55	55	10	2	47	2
Op12	35	40	20	2	61	4
Op12	40	40	12	2	11	4
Op12	65	65	6	2	11	1
Op12	55	55	17	2	8	2
Op12	60	60	18	2	56	2
Op12	60	60	11	2	13	2
Op12	60	60	5	2	72	2
Op12	20	30	19	2	69	5
Op12	60	60	14	2	58	1
Op13	60	70	3	1	49	2
Op13	45	55	4	1	50	3
Op13	30	40	7	1	23	NA
Op13	60	70	8	1	58	2
Op13	40	50	16	1	22	3
Op13	65	75	5	1	77	2
Op13	60	70	9	1	22	2
Op13	45	55	17	1	11	3
Op13	65	75	3	2	49	2
Op13	65	75	16	2	25	2
Op13	45	55	1	1	50	3
Op13	60	70	2	1	25	2
Op13	45	55	13	1	36	3
Op13	60	70	18	1	50	2
Op13	70	80	14	1	77	1
Op13	60	70	15	1	97	2
Op13	60	70	2	2	26	2
Op13	30	40	7	2	24	4
Op13	40	50	13	2	11	3
Op13	60	70	15	2	99	2
Op13	40	50	20	1	50	3
Op13	30	40	19	1	78	NA
Op13	55	65	4	2	NA	2
Op13	40	50	10	1	49	3
Op13	60	70	8	2	75	2
Op13	30	45	12	1	9	NA
Op13	60	70	9	2	25	2
Op13	45	55	6	1	50	3
Op13	55	65	11	1	24	2
Op13	55	65	1	2	75	2
Op13	55	65	10	2	49	2
Op13	45	55	20	2	77	3
Op13	40	50	12	2	24	3
Op13	45	55	6	2	49	3
Op13	45	55	17	2	9	3
Op13	65	75	18	2	49	2
Op13	60	70	11	2	25	2
Op13	65	75	5	2	92	2
Op13	30	40	19	2	77	NA
Op13	70	80	14	2	67	1
Op14	55	60	3	1	88	2
Op14	55	60	4	1	94	2
Op14	45	50	7	1	6	3
Op14	60	60	8	1	98	2
Op14	50	55	16	1	3	1
Op14	60	60	5	1	95	2
Op14	55	60	9	1	10	2
Op14	55	60	17	1	1	2
Op14	60	65	3	2	85	2
Op14	55	60	16	2	8	1
Op14	55	60	1	1	95	2
Op14	65	70	2	1	28	1
Op14	50	55	13	1	7	3
Op14	60	65	18	1	58	2
Op14	65	70	14	1	67	1
Op14	55	60	15	1	92	2
Op14	60	65	2	2	3	1
Op14	25	30	7	2	16	5
Op14	60	65	13	2	7	2
Op14	60	60	15	2	99	2
Op14	50	55	20	1	92	3
Op14	40	45	19	1	74	4
Op14	55	60	4	2	81	2
Op14	55	60	10	1	11	2
Op14	60	60	8	2	95	2
Op14	55	60	12	1	7	2
Op14	55	60	9	2	13	2
Op14	60	65	6	1	88	2
Op14	55	60	11	1	3	2
Op14	55	60	1	2	75	2
Op14	60	60	10	2	18	2
Op14	45	50	20	2	91	3
Op14	55	60	12	2	6	2
Op14	60	65	6	2	67	2
Op14	55	60	17	2	1	2
Op14	65	70	18	2	95	2
Op14	55	60	11	2	34	2
Op14	60	65	5	2	86	2
Op14	30	35	19	2	61	5
Op14	65	70	14	2	61	1
Op15	45	45	3	1	74	3
Op15	30	30	4	1	61	4
Op15	20	20	7	1	18	5
Op15	60	60	8	1	84	2
Op15	25	25	16	1	18	5
Op15	60	60	5	1	83	2
Op15	50	50	9	1	36	2
Op15	40	40	17	1	11	4
Op15	50	50	3	2	59	2
Op15	20	20	16	2	11	5
Op15	35	35	1	1	60	4
Op15	60	60	2	1	26	1
Op15	40	40	13	1	48	4
Op15	60	60	18	1	81	2
Op15	80	80	14	1	82	1
Op15	60	60	15	1	91	2
Op15	70	70	2	2	56	1
Op15	10	10	7	2	19	5
Op15	35	35	13	2	35	4
Op15	60	60	15	2	82	2
Op15	30	30	20	1	76	NA
Op15	25	25	19	1	59	5
Op15	45	45	4	2	67	3
Op15	50	50	10	1	78	3
Op15	60	60	8	2	83	2
Op15	40	40	12	1	19	4
Op15	60	60	9	2	45	2
Op15	65	65	6	1	44	2
Op15	60	60	11	1	56	2
Op15	45	45	1	2	72	3
Op15	35	35	10	2	59	4
Op15	25	25	20	2	78	5
Op15	40	40	12	2	10	4
Op15	60	60	6	2	60	2
Op15	45	45	17	2	13	3
Op15	55	55	18	2	61	2
Op15	60	60	11	2	76	2
Op15	60	60	5	2	89	2
Op15	25	25	19	2	84	5
Op15	80	80	14	2	89	1
Op16	60	60	3	1	69	2
Op16	50	50	4	1	33	3
Op16	40	40	7	1	4	4
Op16	55	60	8	1	88	2
Op16	45	45	16	1	8	4
Op16	60	60	5	1	81	2
Op16	50	50	9	1	38	3
Op16	50	50	17	1	4	3
Op16	60	60	3	2	87	2
Op16	40	45	16	2	21	4
Op16	50	50	1	1	75	3
Op16	50	50	2	1	12	3
Op16	65	65	13	1	15	1
Op16	60	60	18	1	77	2
Op16	65	65	14	1	67	2
Op16	60	60	15	1	79	2
Op16	45	45	2	2	6	4
Op16	45	45	7	2	8	4
Op16	60	60	13	2	33	2
Op16	60	60	15	2	90	2
Op16	40	40	20	1	38	4
Op16	35	35	19	1	37	5
Op16	50	50	4	2	58	3
Op16	50	50	10	1	29	3
Op16	55	55	8	2	94	2
Op16	45	45	12	1	6	4
Op16	50	50	9	2	19	3
Op16	60	60	6	1	54	2
Op16	55	55	11	1	15	2
Op16	50	50	1	2	56	3
Op16	45	45	10	2	17	3
Op16	45	45	20	2	40	4
Op16	40	40	12	2	6	4
Op16	65	65	6	2	40	2
Op16	50	55	17	2	4	3
Op16	60	60	18	2	48	2
Op16	55	60	11	2	15	2
Op16	60	60	5	2	40	2
Op16	35	35	19	2	40	5
Op16	65	65	14	2	69	1
Op17	60	60	3	1	65	2
Op17	45	45	4	1	37	3
Op17	30	30	7	1	0	5
Op17	50	50	8	1	79	3
Op17	35	40	16	1	2	2
Op17	55	60	5	1	87	4
Op17	55	55	9	1	21	2
Op17	40	40	17	1	2	4
Op17	55	55	3	2	87	2
Op17	35	40	16	2	2	4
Op17	30	30	1	1	50	NA
Op17	40	40	2	1	4	4
Op17	40	40	13	1	4	4
Op17	50	50	18	1	50	2
Op17	55	55	14	1	46	2
Op17	45	45	15	1	44	3
Op17	50	50	2	2	4	2
Op17	20	20	7	2	4	5
Op17	45	45	13	2	6	2
Op17	50	50	15	2	88	3
Op17	35	40	20	1	65	3
Op17	25	25	19	1	44	5
Op17	35	40	4	2	73	3
Op17	40	40	10	1	33	4
Op17	50	50	8	2	69	2
Op17	30	30	12	1	4	5
Op17	40	40	9	2	6	4
Op17	55	55	6	1	50	2
Op17	50	50	11	1	21	2
Op17	30	30	1	2	52	4
Op17	40	40	10	2	50	3
Op17	35	40	20	2	63	4
Op17	45	45	12	2	4	3
Op17	50	50	6	2	38	2
Op17	50	50	17	2	2	2
Op17	60	60	18	2	92	2
Op17	35	35	11	2	65	2
Op17	55	55	5	2	87	2
Op17	25	30	19	2	50	5
Op17	60	60	14	2	67	2
Op18	60	60	3	1	90	2
Op18	45	50	4	1	50	3
Op18	20	30	7	1	30	5
Op18	60	60	8	1	100	2
Op18	45	45	16	1	10	2
Op18	60	60	5	1	90	2
Op18	60	60	9	1	90	2
Op18	60	60	17	1	20	2
Op18	60	60	3	2	90	2
Op18	45	45	16	2	10	3
Op18	50	50	1	1	90	3
Op18	65	65	2	1	60	1
Op18	60	60	13	1	50	2
Op18	60	60	18	1	60	2
Op18	65	65	14	1	80	1
Op18	60	60	15	1	90	2
Op18	65	65	2	2	60	1
Op18	20	20	7	2	20	5
Op18	60	60	13	2	50	2
Op18	60	60	15	2	90	2
Op18	35	40	20	1	90	4
Op18	15	20	19	1	70	5
Op18	50	50	4	2	70	3
Op18	45	45	10	1	70	3
Op18	60	60	8	2	90	2
Op18	50	50	12	1	10	3
Op18	60	60	9	2	80	2
Op18	60	60	6	1	80	2
Op18	60	60	11	1	60	2
Op18	50	50	1	2	80	3
Op18	45	45	10	2	70	3
Op18	40	40	20	2	90	3
Op18	50	50	12	2	10	3
Op18	60	60	6	2	70	2
Op18	60	60	17	2	20	2
Op18	60	60	18	2	90	2
Op18	50	50	11	2	80	3
Op18	45	45	5	2	70	NA
Op18	15	20	19	2	70	5
Op18	85	85	14	2	80	1
Op19	60	60	3	1	99	2
Op19	40	40	4	1	98	3
Op19	45	45	7	1	48	NA
Op19	60	60	8	1	98	2
Op19	55	55	16	1	76	2
Op19	60	60	5	1	96	2
Op19	55	55	9	1	80	2
Op19	NA	NA	17	1	3	2
Op19	55	55	3	2	80	2
Op19	65	65	16	2	55	1
Op19	45	45	1	1	94	3
Op19	65	65	2	1	41	1
Op19	55	55	13	1	63	2
Op19	60	60	18	1	96	2
Op19	70	70	14	1	96	1
Op19	60	60	15	1	93	2
Op19	60	60	2	2	78	2
Op19	40	40	7	2	43	4
Op19	50	50	13	2	19	2
Op19	60	60	15	2	99	2
Op19	35	35	20	1	96	NA
Op19	27	27	19	1	89	5
Op19	45	45	4	2	80	3
Op19	45	45	10	1	81	3
Op19	55	55	8	2	95	2
Op19	NA	NA	12	1	6	NA
Op19	55	55	9	2	56	2
Op19	60	60	6	1	79	2
Op19	65	65	11	1	86	2
Op19	45	45	1	2	94	3
Op19	35	35	10	2	78	NA
Op19	40	40	20	2	80	4
Op19	40	45	12	2	13	3
Op19	60	60	6	2	85	2
Op19	55	55	17	2	13	2
Op19	60	60	18	2	95	2
Op19	55	55	11	2	74	2
Op19	50	50	5	2	81	2
Op19	25	25	19	2	75	5
Op19	70	70	14	2	85	1
Op20	60	60	3	1	83	2
Op20	40	40	4	1	84	4
Op20	30	30	7	1	11	5
Op20	60	60	8	1	81	2
Op20	40	40	16	1	19	4
Op20	55	55	5	1	83	2
Op20	55	55	9	1	38	2
Op20	55	55	17	1	4	2
Op20	60	60	3	2	90	2
Op20	50	50	16	2	36	3
Op20	40	40	1	1	68	4
Op20	70	70	2	1	55	1
Op20	70	70	13	1	65	1
Op20	65	65	18	1	83	2
Op20	65	65	14	1	68	2
Op20	50	50	15	1	86	3
Op20	60	60	2	2	18	2
Op20	25	25	7	2	14	5
Op20	65	65	13	2	76	2
Op20	50	50	15	2	68	3
Op20	30	30	20	1	55	5
Op20	20	20	19	1	55	5
Op20	25	25	4	2	55	5
Op20	35	35	10	1	59	4
Op20	55	55	8	2	95	2
Op20	40	40	12	1	4	4
Op20	40	40	9	2	8	4
Op20	75	75	6	1	93	2
Op20	55	55	11	1	71	2
Op20	40	40	1	2	55	4
Op20	40	40	10	2	59	4
Op20	40	40	20	2	71	4
Op20	40	40	12	2	28	4
Op20	75	75	6	2	80	1
Op20	40	40	17	2	3	4
Op20	65	65	18	2	80	2
Op20	60	60	11	2	69	2
Op20	60	60	5	2	81	2
Op20	20	20	19	2	58	5
Op20	80	80	14	2	70	1
Op21	55	55	3	1	91	2
Op21	40	40	4	1	76	4
Op21	30	30	7	1	13	5
Op21	55	55	8	1	93	2
Op21	40	40	16	1	11	4
Op21	55	55	5	1	80	2
Op21	45	45	9	1	36	3
Op21	40	40	17	1	0	4
Op21	55	55	3	2	81	2
Op21	60	60	16	2	41	1
Op21	38	38	1	1	80	4
Op21	50	50	2	1	34	3
Op21	30	30	13	1	30	5
Op21	55	55	18	1	69	2
Op21	60	60	14	1	80	1
Op21	55	55	15	1	71	2
Op21	50	50	2	2	68	3
Op21	30	30	7	2	11	5
Op21	40	40	13	2	65	4
Op21	55	55	15	2	75	2
Op21	40	40	20	1	81	4
Op21	30	30	19	1	68	5
Op21	30	30	4	2	75	3
Op21	40	40	10	1	39	4
Op21	55	55	8	2	74	2
Op21	40	40	12	1	38	4
Op21	55	55	9	2	18	2
Op21	55	55	6	1	29	2
Op21	55	55	11	1	25	2
Op21	40	40	1	2	70	4
Op21	50	50	10	2	38	3
Op21	35	35	20	2	21	5
Op21	35	35	12	2	15	5
Op21	55	55	6	2	34	2
Op21	35	35	17	2	70	5
Op21	55	55	18	2	NA	2
Op21	50	50	11	2	34	3
Op21	50	50	5	2	71	3
Op21	20	20	19	2	66	5
Op21	60	60	14	2	71	1
Op22	55	55	3	1	55	2
Op22	45	45	4	1	55	3
Op22	40	40	7	1	40	4
Op22	55	55	8	1	75	2
Op22	45	45	16	1	35	3
Op22	55	55	5	1	50	2
Op22	45	45	9	1	40	3
Op22	55	55	17	1	25	2
Op22	50	50	3	2	50	2
Op22	45	45	16	2	35	3
Op22	45	45	1	1	58	3
Op22	55	55	2	1	45	2
Op22	55	55	13	1	40	2
Op22	55	55	18	1	55	2
Op22	65	65	14	1	45	2
Op22	60	60	15	1	70	2
Op22	55	55	2	2	40	2
Op22	40	40	7	2	35	4
Op22	55	55	13	2	40	2
Op22	60	60	15	2	70	2
Op22	35	40	20	1	55	4
Op22	10	10	19	1	50	5
Op22	45	45	4	2	50	3
Op22	55	55	10	1	40	2
Op22	55	55	8	2	60	2
Op22	45	45	12	1	40	3
Op22	45	45	9	2	43	3
Op22	55	55	6	1	43	2
Op22	55	55	11	1	40	2
Op22	40	45	1	2	50	3
Op22	55	55	10	2	43	3
Op22	35	40	20	2	50	4
Op22	50	50	12	2	30	2
Op22	55	55	6	2	40	2
Op22	50	55	17	2	10	2
Op22	55	55	18	2	40	2
Op22	55	55	11	2	45	2
Op22	55	55	5	2	50	2
Op22	10	10	19	2	48	5
Op22	65	65	14	2	55	2
Op23	50	50	3	1	55	3
Op23	30	30	4	1	21	5
Op23	15	15	7	1	14	5
Op23	45	45	8	1	66	4
Op23	15	15	16	1	4	5
Op23	55	55	5	1	73	2
Op23	55	55	9	1	16	2
Op23	40	40	17	1	3	2
Op23	55	55	3	2	50	2
Op23	20	20	16	2	6	5
Op23	25	25	1	1	16	5
Op23	55	55	2	1	3	1
Op23	40	40	13	1	4	4
Op23	55	55	18	1	56	2
Op23	40	40	14	1	18	4
Op23	55	55	15	1	61	2
Op23	45	45	2	2	5	3
Op23	15	15	7	2	3	5
Op23	40	40	13	2	6	4
Op23	55	55	15	2	53	2
Op23	25	25	20	1	50	5
Op23	15	15	19	1	49	5
Op23	55	55	4	2	14	2
Op23	50	50	10	1	30	3
Op23	55	55	8	2	63	2
Op23	25	25	12	1	4	5
Op23	45	45	9	2	13	3
Op23	40	40	6	1	15	4
Op23	55	55	11	1	29	2
Op23	40	40	1	2	24	4
Op23	40	40	10	2	31	4
Op23	25	25	20	2	50	5
Op23	35	35	12	2	3	4
Op23	55	55	6	2	28	2
Op23	35	35	17	2	4	4
Op23	50	50	18	2	38	3
Op23	40	40	11	2	8	4
Op23	55	55	5	2	NA	2
Op23	30	30	19	2	19	5
Op23	55	55	14	2	39	1
Op24	50	50	3	1	75	3
Op24	40	40	4	1	81	4
Op24	20	20	7	1	8	5
Op24	50	50	8	1	95	3
Op24	30	30	16	1	6	5
Op24	50	50	5	1	81	3
Op24	50	50	9	1	13	3
Op24	40	40	17	1	4	4
Op24	50	50	3	2	89	3
Op24	40	40	16	2	5	4
Op24	50	50	1	1	88	3
Op24	50	50	2	1	8	3
Op24	55	55	13	1	6	2
Op24	55	55	18	1	86	2
Op24	60	60	14	1	88	2
Op24	60	60	15	1	89	2
Op24	40	40	2	2	13	4
Op24	20	20	7	2	13	5
Op24	60	60	13	2	13	2
Op24	NA	NA	15	2	89	2
Op24	50	50	20	1	83	3
Op24	20	20	19	1	83	5
Op24	50	50	4	2	81	3
Op24	40	40	10	1	69	4
Op24	55	55	8	2	90	2
Op24	30	30	12	1	8	5
Op24	55	55	9	2	55	2
Op24	55	55	6	1	81	2
Op24	60	60	11	1	43	2
Op24	30	30	1	2	81	5
Op24	40	40	10	2	55	4
Op24	30	30	20	2	83	5
Op24	20	20	12	2	39	5
Op24	55	55	6	2	40	2
Op24	50	50	17	2	6	3
Op24	55	55	18	2	83	2
Op24	60	60	11	2	74	2
Op24	40	40	5	2	59	4
Op24	20	20	19	2	43	5
Op24	55	55	14	2	83	2
Op25	55	55	3	1	98	2
Op25	50	50	4	1	80	2
Op25	35	35	7	1	24	5
Op25	50	50	8	1	94	2
Op25	45	45	16	1	40	4
Op25	55	55	5	1	88	2
Op25	40	40	9	1	21	4
Op25	45	45	17	1	10	3
Op25	55	55	3	2	75	2
Op25	40	40	16	2	21	4
Op25	35	35	1	1	66	5
Op25	50	50	2	1	29	4
Op25	40	40	13	1	31	4
Op25	40	40	18	1	29	4
Op25	60	60	14	1	80	2
Op25	55	55	15	1	81	2
Op25	50	50	2	2	25	4
Op25	25	25	7	2	40	5
Op25	50	50	13	2	29	3
Op25	55	55	15	2	69	2
Op25	45	45	20	1	78	4
Op25	15	15	19	1	69	5
Op25	50	50	4	2	58	3
Op25	55	55	10	1	53	2
Op25	55	55	8	2	65	2
Op25	50	50	12	1	23	3
Op25	55	55	9	2	30	2
Op25	55	55	6	1	54	2
Op25	55	55	11	1	38	2
Op25	35	35	1	2	41	5
Op25	45	45	10	2	41	4
Op25	30	30	20	2	61	5
Op25	40	40	12	2	30	4
Op25	55	55	6	2	55	2
Op25	55	55	17	2	25	2
Op25	55	55	18	2	65	2
Op25	55	55	11	2	45	2
Op25	55	55	5	2	55	2
Op25	15	15	19	2	NA	5
Op25	60	60	14	2	70	2
Op26	55	55	3	1	79	2
Op26	45	45	4	1	76	3
Op26	25	25	7	1	51	5
Op26	55	55	8	1	93	2
Op26	55	55	16	1	21	2
Op26	30	30	5	1	72	5
Op26	40	40	9	1	53	4
Op26	55	55	17	1	8	2
Op26	50	50	3	2	51	3
Op26	45	45	16	2	13	3
Op26	25	25	1	1	61	5
Op26	50	50	2	1	7	3
Op26	55	55	13	1	13	2
Op26	50	50	18	1	28	3
Op26	65	65	14	1	57	2
Op26	55	55	15	1	64	2
Op26	55	55	2	2	51	2
Op26	15	15	7	2	43	5
Op26	50	50	13	2	36	3
Op26	50	50	15	2	64	3
Op26	25	25	20	1	61	5
Op26	10	10	19	1	78	5
Op26	30	30	4	2	53	5
Op26	35	35	10	1	43	4
Op26	50	50	8	2	83	3
Op26	30	30	12	1	22	5
Op26	45	45	9	2	55	3
Op26	55	55	6	1	64	2
Op26	45	45	11	1	39	3
Op26	30	30	1	2	71	5
Op26	25	25	10	2	45	5
Op26	20	20	20	2	59	5
Op26	30	30	12	2	29	5
Op26	55	55	6	2	39	2
Op26	55	55	17	2	4	2
Op26	55	55	18	2	66	2
Op26	45	45	11	2	34	3
Op26	25	25	5	2	70	5
Op26	15	15	19	2	83	5
Op26	60	60	14	2	72	2
Op27	60	60	3	1	70	2
Op27	60	60	4	1	69	2
Op27	25	25	7	1	21	5
Op27	65	65	8	1	81	2
Op27	45	45	16	1	21	3
Op27	60	60	5	1	81	2
Op27	60	60	9	1	61	2
Op27	50	50	17	1	13	3
Op27	60	60	3	2	71	2
Op27	40	40	16	2	40	4
Op27	45	45	1	1	61	3
Op27	70	70	2	1	47	1
Op27	65	65	13	1	34	2
Op27	60	60	18	1	65	2
Op27	65	65	14	1	64	2
Op27	65	65	15	1	71	2
Op27	60	60	2	2	55	2
Op27	15	15	7	2	55	5
Op27	55	55	13	2	42	2
Op27	60	60	15	2	77	2
Op27	35	35	20	1	70	4
Op27	5	10	19	1	71	5
Op27	45	45	4	2	57	4
Op27	60	60	10	1	79	2
Op27	50	50	8	2	66	4
Op27	45	45	12	1	17	4
Op27	50	50	9	2	61	3
Op27	45	45	6	1	60	4
Op27	65	65	11	1	58	2
Op27	50	50	1	2	71	3
Op27	45	45	10	2	58	4
Op27	35	35	20	2	68	4
Op27	45	45	12	2	18	4
Op27	55	55	6	2	65	3
Op27	55	55	17	2	14	3
Op27	60	60	18	2	61	2
Op27	60	60	11	2	51	2
Op27	45	45	5	2	65	4
Op27	25	25	19	2	62	5
Op27	65	65	14	2	70	2
Op28	55	65	3	1	43	2
Op28	30	40	4	1	25	5
Op28	30	40	7	1	5	4
Op28	50	60	8	1	78	2
Op28	60	70	16	1	9	1
Op28	55	65	5	1	58	2
Op28	33	45	9	1	55	4
Op28	40	50	17	1	8	4
Op28	40	50	3	2	53	3
Op28	70	75	16	2	60	1
Op28	55	60	1	1	51	2
Op28	50	60	2	1	9	2
Op28	60	65	13	1	70	2
Op28	50	60	18	1	52	3
Op28	70	75	14	1	84	1
Op28	60	65	15	1	53	2
Op28	50	60	2	2	36	2
Op28	25	35	7	2	34	5
Op28	65	70	13	2	75	1
Op28	60	70	15	2	78	2
Op28	30	40	20	1	40	5
Op28	20	30	19	1	51	5
Op28	55	65	4	2	64	2
Op28	55	65	10	1	44	2
Op28	35	45	8	2	42	4
Op28	35	45	12	1	25	4
Op28	55	65	9	2	38	2
Op28	55	65	6	1	42	2
Op28	60	70	11	1	39	2
Op28	50	60	1	2	43	3
Op28	45	55	10	2	42	3
Op28	30	35	20	2	53	5
Op28	35	45	12	2	48	4
Op28	40	50	6	2	45	3
Op28	NA	NA	17	2	NA	NA
Op28	55	65	18	2	51	2
Op28	55	65	11	2	57	2
Op28	55	65	5	2	55	2
Op28	30	40	19	2	56	5
Op28	70	75	14	2	52	1
Op29	60	65	3	1	80	2
Op29	55	60	4	1	90	2
Op29	30	35	7	1	10	5
Op29	60	65	8	1	90	2
Op29	60	65	16	1	10	2
Op29	60	65	5	1	90	2
Op29	45	50	9	1	10	3
Op29	60	65	17	1	5	2
Op29	60	65	3	2	80	2
Op29	55	60	16	2	10	2
Op29	55	60	1	1	95	2
Op29	55	60	2	1	20	2
Op29	35	40	13	1	5	4
Op29	55	60	18	1	30	2
Op29	70	75	14	1	60	1
Op29	65	70	15	1	95	2
Op29	55	60	2	2	20	2
Op29	30	35	7	2	10	5
Op29	35	40	13	2	5	4
Op29	65	70	15	2	95	2
Op29	45	50	20	1	90	3
Op29	25	30	19	1	60	5
Op29	55	60	4	2	90	2
Op29	65	70	10	1	95	2
Op29	55	60	8	2	50	2
Op29	55	60	12	1	5	2
Op29	35	40	9	2	5	4
Op29	70	75	6	1	60	2
Op29	60	65	11	1	30	2
Op29	45	50	1	2	90	3
Op29	55	60	10	2	5	2
Op29	45	50	20	2	90	3
Op29	35	40	12	2	5	4
Op29	70	75	6	2	60	2
Op29	55	60	17	2	5	2
Op29	60	65	18	2	60	2
Op29	60	65	11	2	30	2
Op29	60	65	5	2	90	2
Op29	25	30	19	2	60	5
Op29	75	75	14	2	60	1
Op30	60	60	3	1	70	2
Op30	50	50	4	1	71	3
Op30	40	40	7	1	19	4
Op30	65	65	8	1	86	2
Op30	50	50	16	1	52	3
Op30	60	60	5	1	82	2
Op30	60	60	9	1	55	2
Op30	70	70	17	1	42	1
Op30	50	50	3	2	65	3
Op30	35	35	16	2	36	5
Op30	50	50	1	1	71	3
Op30	70	70	2	1	44	1
Op30	55	55	13	1	29	2
Op30	60	60	18	1	44	2
Op30	70	70	14	1	58	1
Op30	65	65	15	1	42	2
Op30	55	55	2	2	29	2
Op30	15	15	7	2	45	5
Op30	65	65	13	2	52	2
Op30	65	65	15	2	84	2
Op30	50	50	20	1	81	3
Op30	25	25	19	1	64	5
Op30	50	50	4	2	69	3
Op30	65	65	10	1	83	2
Op30	55	55	8	2	58	2
Op30	30	30	12	1	18	5
Op30	55	55	9	2	32	2
Op30	70	70	6	1	53	1
Op30	60	60	11	1	40	2
Op30	50	50	1	2	64	3
Op30	40	40	10	2	44	4
Op30	40	40	20	2	60	4
Op30	55	55	12	2	35	2
Op30	70	70	6	2	53	1
Op30	70	70	17	2	19	1
Op30	65	65	18	2	61	2
Op30	65	65	11	2	49	2
Op30	55	55	5	2	79	2
Op30	20	20	19	2	57	5
Op30	70	70	14	2	79	1
Op31	57	57	3	1	60	2
Op31	55	55	4	1	71	2
Op31	30	30	7	1	65	5
Op31	60	60	8	1	81	2
Op31	45	45	16	1	39	3
Op31	55	55	5	1	60	2
Op31	40	40	9	1	26	3
Op31	55	55	17	1	9	2
Op31	60	60	3	2	82	2
Op31	45	45	16	2	10	3
Op31	40	40	1	1	70	3
Op31	37	37	2	1	29	4
Op31	40	40	13	1	38	3
Op31	58	58	18	1	57	2
Op31	70	70	14	1	66	1
Op31	60	60	15	1	81	2
Op31	40	40	2	2	19	4
Op31	15	15	7	2	23	5
Op31	60	60	13	2	56	2
Op31	65	65	15	2	68	2
Op31	20	20	20	1	71	5
Op31	20	20	19	1	64	5
Op31	40	40	4	2	56	3
Op31	60	60	10	1	84	2
Op31	45	45	8	2	64	3
Op31	40	40	12	1	5	4
Op31	60	60	9	2	60	2
Op31	60	60	6	1	61	2
Op31	60	60	11	1	74	2
Op31	40	40	1	2	77	4
Op31	45	45	10	2	64	3
Op31	40	40	20	2	71	4
Op31	60	60	12	2	5	2
Op31	60	60	6	2	64	2
Op31	45	45	17	2	6	3
Op31	60	60	18	2	68	2
Op31	55	55	11	2	56	2
Op31	60	60	5	2	77	2
Op31	15	15	19	2	66	5
Op31	75	75	14	2	64	1
Op32	50	50	3	1	47	3
Op32	45	45	4	1	26	3
Op32	45	45	7	1	8	3
Op32	60	60	8	1	88	2
Op32	55	55	16	1	21	2
Op32	60	60	5	1	69	2
Op32	50	50	9	1	27	3
Op32	60	60	17	1	9	2
Op32	60	60	3	2	73	2
Op32	45	45	16	2	21	3
Op32	50	50	1	1	92	3
Op32	65	65	2	1	61	2
Op32	70	70	13	1	27	1
Op32	65	65	18	1	73	2
Op32	75	75	14	1	86	1
Op32	65	65	15	1	100	2
Op32	50	50	2	2	29	3
Op32	40	40	7	2	17	4
Op32	65	65	13	2	21	2
Op32	65	65	15	2	95	2
Op32	40	40	20	1	65	4
Op32	30	30	19	1	61	5
Op32	45	45	4	2	45	4
Op32	65	65	10	1	92	2
Op32	60	60	8	2	60	2
Op32	60	60	12	1	14	2
Op32	45	45	9	2	16	3
Op32	70	70	6	1	19	2
Op32	60	60	11	1	29	2
Op32	45	45	1	2	56	3
Op32	50	50	10	2	55	3
Op32	50	50	20	2	55	3
Op32	60	60	12	2	14	2
Op32	60	60	6	2	19	2
Op32	55	55	17	2	5	2
Op32	60	60	18	2	48	2
Op32	50	50	11	2	35	3
Op32	65	65	5	2	82	2
Op32	30	30	19	2	40	5
Op32	75	75	14	2	77	1
Op33	50	50	3	1	70	3
Op33	40	45	4	1	60	4
Op33	30	30	7	1	20	5
Op33	40	45	8	1	75	4
Op33	40	40	16	1	20	3
Op33	50	50	5	1	60	3
Op33	40	40	9	1	40	4
Op33	20	30	17	1	10	5
Op33	40	45	3	2	60	4
Op33	40	40	16	2	20	4
Op33	40	40	1	1	50	3
Op33	60	65	2	1	30	2
Op33	70	70	13	1	20	1
Op33	60	60	18	1	30	2
Op33	70	80	14	1	50	1
Op33	60	70	15	1	60	2
Op33	60	65	2	2	20	2
Op33	25	30	7	2	10	5
Op33	70	70	13	2	20	1
Op33	60	70	15	2	60	2
Op33	30	30	20	1	60	5
Op33	20	20	19	1	20	5
Op33	40	45	4	2	60	4
Op33	45	45	10	1	75	4
Op33	40	40	8	2	30	4
Op33	40	45	12	1	10	4
Op33	30	35	9	2	30	5
Op33	70	80	6	1	50	1
Op33	60	70	11	1	50	2
Op33	45	45	1	2	60	4
Op33	50	50	10	2	40	3
Op33	30	30	20	2	60	5
Op33	40	45	12	2	10	4
Op33	70	80	6	2	50	1
Op33	35	45	17	2	0	4
Op33	60	70	18	2	40	2
Op33	60	65	11	2	30	2
Op33	50	50	5	2	60	3
Op33	20	20	19	2	30	5
Op33	70	80	14	2	50	1
Op34	60	65	3	1	NA	2
Op34	50	55	4	1	NA	2
Op34	NA	NA	7	1	NA	NA
Op34	60	65	8	1	NA	2
Op34	NA	NA	16	1	NA	NA
Op34	65	65	5	1	NA	2
Op34	NA	NA	9	1	NA	NA
Op34	NA	NA	17	1	NA	NA
Op34	60	65	3	2	NA	2
Op34	NA	NA	16	2	NA	NA
Op34	55	60	1	1	NA	2
Op34	65	70	2	1	NA	1
Op34	65	70	13	1	NA	1
Op34	65	70	18	1	NA	1
Op34	70	70	14	1	NA	1
Op34	60	65	15	1	NA	2
Op34	NA	NA	2	2	NA	NA
Op34	NA	NA	7	2	NA	NA
Op34	NA	NA	13	2	NA	NA
Op34	60	65	15	2	NA	2
Op34	40	45	20	1	NA	4
Op34	25	30	19	1	NA	5
Op34	50	50	4	2	NA	3
Op34	55	60	10	1	NA	2
Op34	45	50	8	2	NA	3
Op34	NA	NA	12	1	NA	NA
Op34	NA	NA	9	2	NA	NA
Op34	70	70	6	1	NA	1
Op34	NA	NA	11	1	NA	NA
Op34	50	55	1	2	NA	2
Op34	35	40	10	2	NA	4
Op34	35	40	20	2	NA	4
Op34	NA	NA	12	2	NA	NA
Op34	70	70	6	2	NA	1
Op34	NA	NA	17	2	NA	NA
Op34	70	70	18	2	NA	1
Op34	NA	NA	11	2	NA	NA
Op34	65	70	5	2	NA	2
Op34	25	30	19	2	NA	5
Op34	70	70	14	2	NA	1
Op35	50	60	3	1	60	2
Op35	40	50	4	1	60	3
Op35	20	20	7	1	10	5
Op35	40	50	8	1	80	3
Op35	30	40	16	1	10	4
Op35	60	70	5	1	70	2
Op35	50	60	9	1	20	2
Op35	NA	NA	17	1	0	NA
Op35	50	60	3	2	60	2
Op35	50	60	16	2	30	2
Op35	40	50	1	1	60	3
Op35	70	80	2	1	50	1
Op35	50	60	13	1	20	2
Op35	50	60	18	1	50	2
Op35	80	90	14	1	60	1
Op35	50	55	15	1	70	3
Op35	50	60	2	2	40	2
Op35	20	30	7	2	20	5
Op35	50	60	13	2	30	2
Op35	60	65	15	2	90	2
Op35	35	40	20	1	70	4
Op35	10	15	19	1	50	5
Op35	45	55	4	2	50	3
Op35	30	40	10	1	40	4
Op35	50	55	8	2	80	3
Op35	NA	NA	12	1	10	2
Op35	55	60	9	2	20	2
Op35	80	90	6	1	60	2
Op35	50	60	11	1	40	2
Op35	45	55	1	2	70	3
Op35	30	40	10	2	30	4
Op35	40	50	20	2	80	3
Op35	NA	NA	12	2	10	2
Op35	80	90	6	2	60	2
Op35	NA	NA	17	2	0	NA
Op35	55	65	18	2	50	2
Op35	55	60	11	2	50	2
Op35	60	70	5	2	70	2
Op35	10	20	19	2	50	5
Op35	80	90	14	2	60	1
